# Supplementary material for: Ablation of Gabra5 Influences Corticosterone Levels and Anxiety-like Behavior in Mice
Source: Genes (Basel). 2023 Jan 21;14(2):285. doi: 10.3390/genes14020285 (PMC9956889; doi:10.3390/genes14020285)
Supplement: Supplementary file 1 [file genes-14-00285-s001.zip]

Archive with 5 entries (5 files):
- Figure S1. Testosterone_housing.pdf
- Figure S3. Food_water_intake.pdf
- Figure S4. Body composition.pdf
- Table S1. Concentration of fecal corticosterone metabolites.pdf
- Figure S2. Rearing and head dipping.pdf
